# Supplementary material for: Zebrafish embryonic explants undergo genetically encoded self-assembly
Source: eLife. 2020 Apr 6;9:e55190. doi: 10.7554/eLife.55190 (PMC7190352; doi:10.7554/eLife.55190)
Supplement: Source code 1. [file elife-55190-code1.zip]

Archive with 7 entries (7 files):
- importAxis.m
- importNucleiX.m
- importNucleiXSecondChannel.m
- importRefCellsWithT.m
- IntensitiesfromDistance.m
- rangedMaxFind.m
- rotatePlane.m
