# Supplementary material for: Zebrafish embryonic explants undergo genetically encoded self-assembly
Source: eLife. 2020 Apr 6;9:e55190. doi: 10.7554/eLife.55190 (PMC7190352; doi:10.7554/eLife.55190)
Supplement: Source code 1. [file elife-55190-code1.zip › importRefCellsWithT.m]

function data = importRefCellsWithT(workbookFile)
%% data 1:x,2:y,3:z,4:t,
data(1,:)=xlsread(workbookFile,'Position','A:A');
data(2,:)=xlsread(workbookFile,'Position','B:B');
data(3,:)=xlsread(workbookFile,'Position','C:C');
data(4,:)=xlsread(workbookFile,'Position','G:G');
data=data';
